# Supplementary material for: A New Hope for CD56negCD16pos NK Cells as Unconventional Cytotoxic Mediators: An Adaptation to Chronic Diseases
Source: Front Cell Infect Microbiol. 2020 Apr 21;10:162. doi: 10.3389/fcimb.2020.00162 (PMC7186373; doi:10.3389/fcimb.2020.00162)
Supplement: Supplemental Table 1 — Genes significantly differentially expressed between the CD56negCD16pos NK cells and CD56dimCD16pos NK cells (Benjamini-Hochberg procedure (BH) adjusted p-value < 0.01 and false discovery rate (FDR) < 0.05). [file Table_1.XLSX]

## Sheet: Genes Differentially Expressed
gene_id	esemble_id	logFC	logCPM	LR	PValue	FDR
NCAM1	ENSG00000149294	-5.84676	7.327	903.013	2.17e-198	2.03e-194
SPOCK2	ENSG00000107742	-2.56694	7.11674	111.77	4.01e-26	1.88e-22
IL18RAP	ENSG00000115607	-3.70297	6.30407	99.458	2e-23	6.25e-20
MGAM	ENSG00000257335	-4.29383	4.09778	84.9377	3.08e-20	7.21e-17
MGAT4A	ENSG00000071073	-2.63942	5.71109	83.5074	6.35e-20	1.19e-16
GSN	ENSG00000148180	-1.81444	4.45579	73.0636	1.26e-17	1.96e-14
IL12RB2	ENSG00000081985	-2.40853	4.99913	69.422	7.95e-17	1.06e-13
SELL	ENSG00000188404	-3.08089	6.44848	69.1161	9.28e-17	1.09e-13
LATS2	ENSG00000150457	-1.31371	5.7428	68.0467	1.6e-16	1.66e-13
ATP8B4	ENSG00000104043	-3.07066	4.73452	67.4373	2.17e-16	1.85e-13
CXCL16	ENSG00000161921	3.64404	5.09579	67.5352	2.07e-16	1.85e-13
ALOX5AP	ENSG00000132965	-3.5723	4.36034	66.9157	2.83e-16	2.21e-13
IL18R1	ENSG00000115604	-3.73	4.34383	65.9383	4.65e-16	3.35e-13
KLRF1	ENSG00000150045	-3.14217	5.11459	65.4312	6.02e-16	4.03e-13
TXK	ENSG00000074966	-2.88438	6.56039	64.4211	1e-15	6.27e-13
IFI30	ENSG00000216490	1.93668	6.19348	62.1879	3.12e-15	1.83e-12
BACH2	ENSG00000112182	-2.08688	4.06019	61.6891	4.02e-15	2.22e-12
SATB1	ENSG00000182568	-2.39205	7.19244	61.5375	4.34e-15	2.26e-12
IFNGR1	ENSG00000027697	-1.48007	6.43183	58.1639	2.41e-14	1.19e-11
ZBTB16	ENSG00000109906	-2.52091	6.23312	57.9816	2.65e-14	1.24e-11
TNFSF14	ENSG00000125735	-1.67486	5.82979	55.3084	1.03e-13	4.59e-11
CD300A	ENSG00000167851	-1.54719	6.75347	54.9743	1.22e-13	5.2e-11
SYNJ2	ENSG00000078269	-2.30819	4.20994	53.4706	2.62e-13	1.07e-10
TBC1D8	ENSG00000204634	3.99401	4.80744	52.5167	4.27e-13	1.66e-10
SLC11A1	ENSG00000018280	3.29284	5.32478	52.0098	5.52e-13	2.07e-10
SLC2A6	ENSG00000160326	1.57315	4.41027	50.6441	1.11e-12	3.99e-10
ITGA6	ENSG00000091409	-4.03946	4.49109	50.5601	1.16e-12	4.01e-10
LST1	ENSG00000204482	2.94719	5.61042	48.6435	3.07e-12	1.03e-09
LONRF3	ENSG00000175556	-2.41007	3.1375	48.0546	4.15e-12	1.34e-09
GNLY	ENSG00000115523	-2.28	9.83141	47.4869	5.54e-12	1.73e-09
DST	ENSG00000151914	-1.40244	5.15038	46.2886	1.02e-11	2.99e-09
MS4A7	ENSG00000166927	3.22137	4.85806	46.2924	1.02e-11	2.99e-09
KLRB1	ENSG00000111796	-2.43648	6.15584	45.8128	1.3e-11	3.69e-09
SH3TC1	ENSG00000125089	1.66687	5.86561	45.3044	1.69e-11	4.39e-09
KIF13A	ENSG00000137177	-2.17477	3.95031	45.3464	1.65e-11	4.39e-09
CD226	ENSG00000150637	-1.55827	5.96304	45.3383	1.66e-11	4.39e-09
HK3	ENSG00000160883	3.49661	5.10283	45.2087	1.77e-11	4.48e-09
EPHA4	ENSG00000116106	-2.32302	4.1216	44.8535	2.12e-11	5.23e-09
RNF144B	ENSG00000137393	3.61668	4.09712	43.6605	3.91e-11	9.38e-09
CD68	ENSG00000129226	2.72868	6.94389	43.5969	4.03e-11	9.45e-09
PSTPIP1	ENSG00000140368	-0.97324	7.02632	42.8039	6.05e-11	1.38e-08
ITGA5	ENSG00000161638	-2.04813	6.22989	42.392	7.47e-11	1.67e-08
AMOTL1	ENSG00000166025	-3.35766	2.73845	41.5023	1.18e-10	2.56e-08
DMXL2	ENSG00000104093	1.91312	5.39845	41.1653	1.4e-10	2.98e-08
SAMD3	ENSG00000164483	-0.975112	6.76897	40.7713	1.71e-10	3.56e-08
AIF1	ENSG00000204472	3.48462	5.58781	40.3912	2.08e-10	4.23e-08
NFE2L2	ENSG00000116044	-1.00756	7.27419	40.1791	2.32e-10	4.62e-08
S1PR1	ENSG00000170989	-1.42698	5.02666	40.0917	2.42e-10	4.73e-08
AKAP5	ENSG00000179841	0.848993	7.268	39.3886	3.47e-10	6.64e-08
PLEKHG3	ENSG00000126822	-0.871986	7.42026	39.2877	3.66e-10	6.78e-08
FCGR2A	ENSG00000143226	1.44538	5.85339	39.268	3.69e-10	6.78e-08
CD69	ENSG00000110848	-1.45892	7.58722	39.1328	3.96e-10	7.06e-08
MYOF	ENSG00000138119	3.51105	4.64281	39.1157	3.99e-10	7.06e-08
TYMP	ENSG00000025708	1.43869	6.01633	38.9777	4.29e-10	7.43e-08
PDZD4	ENSG00000067840	-1.5012	6.84125	38.3639	5.87e-10	9.82e-08
RORA	ENSG00000069667	-0.981587	8.0327	38.3779	5.83e-10	9.82e-08
TGFBR3	ENSG00000069702	-0.898819	8.22107	38.1943	6.4e-10	1.02e-07
P2RY8	ENSG00000182162	-1.34502	7.17181	38.1901	6.42e-10	1.02e-07
SNX18	ENSG00000178996	1.05019	6.41561	37.7158	8.18e-10	1.28e-07
MICAL2	ENSG00000133816	-1.5656	6.08668	37.5768	8.79e-10	1.35e-07
SLC38A1	ENSG00000111371	-0.835337	8.97837	37.4518	9.37e-10	1.42e-07
OXNAD1	ENSG00000154814	-1.74568	4.07698	37.367	9.79e-10	1.43e-07
BCR	ENSG00000186716	-0.910678	7.63736	37.3881	9.68e-10	1.43e-07
NCR1	ENSG00000189430	-1.25442	6.1216	37.0884	1.13e-09	1.63e-07
ERN1	ENSG00000178607	-1.0917	6.7102	36.0943	1.88e-09	2.67e-07
PTCH1	ENSG00000185920	-1.3488	5.39833	35.7639	2.23e-09	3.11e-07
GSTM2	ENSG00000213366	-1.54726	5.03946	35.5566	2.48e-09	3.41e-07
ERBB2	ENSG00000141736	-1.16492	5.15125	35.437	2.63e-09	3.58e-07
CYBB	ENSG00000165168	3.61605	6.06036	34.309	4.7e-09	6.29e-07
SORL1	ENSG00000137642	-1.57241	8.90006	34.1304	5.15e-09	6.8e-07
DLG5	ENSG00000151208	-1.07897	6.70134	34.1018	5.23e-09	6.8e-07
GZMB	ENSG00000100453	-0.802556	9.15371	33.2891	7.94e-09	1.02e-06
UNC93B1	ENSG00000110057	1.20041	4.95612	33.2374	8.16e-09	1.03e-06
FCER1G	ENSG00000158869	-1.39185	5.73612	33.1731	8.43e-09	1.05e-06
SNN	ENSG00000184602	1.55918	3.911	33.1402	8.57e-09	1.06e-06
ANK3	ENSG00000151150	-2.98765	3.11045	33.0878	8.81e-09	1.07e-06
ALOX5	ENSG00000012779	3.90711	4.46365	32.9159	9.62e-09	1.16e-06
RNF165	ENSG00000141622	-2.33649	5.44642	32.7484	1.05e-08	1.24e-06
SIGLEC10	ENSG00000142512	2.60006	5.4214	32.4305	1.24e-08	1.43e-06
ITGAD	ENSG00000156886	1.56551	8.27141	32.4545	1.22e-08	1.43e-06
CSF1R	ENSG00000182578	4.14859	6.83968	32.3737	1.27e-08	1.45e-06
PEAK1	ENSG00000173517	-0.843391	7.03212	32.3448	1.29e-08	1.46e-06
UST	ENSG00000111962	-2.37057	2.9863	32.2108	1.38e-08	1.54e-06
CD160	ENSG00000117281	-1.1194	6.97837	31.7894	1.72e-08	1.87e-06
HIP1	ENSG00000127946	-1.14763	5.62996	31.8009	1.71e-08	1.87e-06
LUZP1	ENSG00000169641	-1.09692	5.77141	31.5575	1.94e-08	2.08e-06
GALC	ENSG00000054983	-0.979461	5.2743	31.2892	2.22e-08	2.37e-06
MAFF	ENSG00000185022	-1.48611	7.55698	31.1168	2.43e-08	2.56e-06
IGFBP7	ENSG00000163453	-2.07056	4.16956	31.0608	2.5e-08	2.6e-06
HSPA1B	ENSG00000204388	1.10176	6.59864	30.8898	2.73e-08	2.81e-06
CHSY3	ENSG00000198108	1.37858	4.95234	30.4164	3.49e-08	3.55e-06
HDGFL3	ENSG00000166503	-1.59678	4.06644	30.2131	3.87e-08	3.9e-06
SMAGP	ENSG00000170545	-1.6988	3.44737	30.1647	3.97e-08	3.95e-06
SOX13	ENSG00000143842	-1.73142	4.18685	30.1389	4.02e-08	3.96e-06
PDLIM7	ENSG00000196923	1.44034	4.3256	30.1126	4.08e-08	3.98e-06
MAFB	ENSG00000204103	2.974	5.99251	30.0711	4.16e-08	4.02e-06
LRP1	ENSG00000123384	3.20246	6.22072	29.1689	6.63e-08	6.26e-06
GPR65	ENSG00000140030	-1.31214	5.26309	29.1698	6.63e-08	6.26e-06
FAT4	ENSG00000196159	-2.20826	4.53432	29.1532	6.69e-08	6.26e-06
CDYL2	ENSG00000166446	0.992481	5.29416	29.0698	6.98e-08	6.47e-06
DENND3	ENSG00000105339	-1.19424	7.00505	28.7756	8.13e-08	7.46e-06
MCTP2	ENSG00000140563	-0.745833	7.85871	28.7337	8.3e-08	7.55e-06
SH2D1A	ENSG00000183918	-1.28704	5.75405	28.4675	9.53e-08	8.58e-06
ARL4C	ENSG00000188042	-0.90578	9.54741	28.1814	1.1e-07	9.85e-06
ADGRG5	ENSG00000159618	-1.22825	5.25331	28.073	1.17e-07	1.03e-05
MATK	ENSG00000007264	-0.801139	7.79176	27.9651	1.24e-07	1.08e-05
MPEG1	ENSG00000197629	3.5521	6.47347	27.6735	1.44e-07	1.25e-05
ABHD2	ENSG00000140526	-0.578746	7.69962	27.5879	1.5e-07	1.29e-05
NCF2	ENSG00000116701	2.84651	5.32063	27.4899	1.58e-07	1.34e-05
PRNP	ENSG00000171867	-0.935726	6.29366	27.3197	1.72e-07	1.45e-05
GPR89A	ENSG00000117262	-1.63696	3.48005	27.1423	1.89e-07	1.58e-05
PMAIP1	ENSG00000141682	-1.12283	6.29281	26.8596	2.19e-07	1.8e-05
PLCB1	ENSG00000182621	-1.47699	4.93597	26.8558	2.19e-07	1.8e-05
TC2N	ENSG00000165929	-1.26222	6.4534	26.8243	2.23e-07	1.81e-05
ZNF618	ENSG00000157657	-1.48357	4.38744	26.535	2.59e-07	2.09e-05
ERMP1	ENSG00000099219	-1.08417	4.65795	26.1771	3.11e-07	2.49e-05
CASS4	ENSG00000087589	-1.57015	3.8018	25.8927	3.61e-07	2.86e-05
CD86	ENSG00000114013	3.33508	4.49734	25.7233	3.94e-07	3.1e-05
PTPN12	ENSG00000127947	-0.673549	8.24092	25.6472	4.1e-07	3.2e-05
L3MBTL3	ENSG00000198945	0.778534	5.97403	25.5122	4.4e-07	3.4e-05
HMOX1	ENSG00000100292	1.26378	5.46876	25.457	4.52e-07	3.47e-05
GRAP2	ENSG00000100351	0.738778	6.79824	25.4227	4.6e-07	3.49e-05
RNF144A	ENSG00000151692	-1.49201	3.92372	25.4176	4.62e-07	3.49e-05
CCNJL	ENSG00000135083	-1.61169	4.33806	25.2978	4.91e-07	3.68e-05
DNAJC1	ENSG00000136770	-0.962413	5.95621	25.1935	5.19e-07	3.85e-05
DIPK2A	ENSG00000181744	-1.3187	4.52006	25.135	5.35e-07	3.94e-05
RTP5	ENSG00000188011	1.81012	4.69186	25.122	5.38e-07	3.94e-05
ARHGAP26	ENSG00000145819	-0.89042	7.44918	25.0302	5.64e-07	4.1e-05
ZNF571	ENSG00000180479	-1.0926	4.88452	25.0145	5.69e-07	4.1e-05
XCL2	ENSG00000143185	-2.10985	4.34506	24.824	6.28e-07	4.49e-05
GPR183	ENSG00000169508	-2.10723	2.79307	24.7646	6.48e-07	4.6e-05
TBC1D31	ENSG00000156787	-0.942845	5.11763	24.7018	6.69e-07	4.71e-05
XCL1	ENSG00000143184	-2.80034	2.70575	24.6388	6.91e-07	4.83e-05
LILRB2	ENSG00000131042	3.35726	6.82476	24.5668	7.18e-07	4.98e-05
CXCR4	ENSG00000121966	-1.59051	8.99219	24.4673	7.56e-07	5.2e-05
FCGR2B	ENSG00000072694	1.06461	5.88387	24.4375	7.68e-07	5.25e-05
GAS7	ENSG00000007237	-1.45364	6.99268	24.303	8.23e-07	5.59e-05
RIPOR2	ENSG00000111913	-0.593993	7.77415	24.1378	8.97e-07	6.04e-05
RUNX2	ENSG00000124813	-2.71667	3.67027	23.9483	9.9e-07	6.62e-05
KLRC1	ENSG00000134545	-0.973598	5.44554	23.6124	1.18e-06	7.82e-05
PPDPF	ENSG00000125534	0.620947	7.46205	23.4968	1.25e-06	8.25e-05
SLC2A3	ENSG00000059804	-1.04982	8.42177	23.2651	1.41e-06	9.18e-05
TP73	ENSG00000078900	1.86771	4.08972	23.276	1.4e-06	9.18e-05
NR3C1	ENSG00000113580	-0.599811	7.74524	23.1205	1.52e-06	9.83e-05
C1orf162	ENSG00000143110	-1.71424	4.39877	22.8094	1.79e-06	0.000114733
SPTBN1	ENSG00000115306	-1.09031	7.6268	22.5402	2.06e-06	0.000131092
PILRA	ENSG00000085514	2.03424	4.84034	22.468	2.14e-06	0.000135191
FAM43A	ENSG00000185112	-1.71728	4.11646	22.4085	2.2e-06	0.000138508
AREG	ENSG00000109321	-1.32605	7.04547	22.375	2.24e-06	0.00014001
GAB2	ENSG00000033327	1.31173	5.40824	22.3374	2.29e-06	0.00014183
BATF	ENSG00000156127	1.0815	4.22591	22.3241	2.3e-06	0.000141879
PLXNB2	ENSG00000196576	3.35006	6.60229	22.2319	2.42e-06	0.000147885
DBN1	ENSG00000113758	1.47777	7.0308	22.1466	2.53e-06	0.0001536
GOLIM4	ENSG00000173905	-1.16756	7.16954	22.0565	2.65e-06	0.000159934
MPP7	ENSG00000150054	-1.16505	4.3184	21.978	2.76e-06	0.000165546
OPHN1	ENSG00000079482	0.93801	7.17238	21.8856	2.89e-06	0.000172607
LMNB1	ENSG00000113368	-0.931633	6.37675	21.8034	3.02e-06	0.000179023
MFSD10	ENSG00000109736	0.731756	5.54376	21.7749	3.07e-06	0.000180555
EMILIN2	ENSG00000132205	2.06812	5.80885	21.5997	3.36e-06	0.000196585
MYRF	ENSG00000124920	1.66884	7.3045	21.3662	3.79e-06	0.000220668
APP	ENSG00000142192	1.37203	5.72414	21.3222	3.88e-06	0.000223335
SSBP3	ENSG00000157216	-0.770812	6.55161	21.3195	3.89e-06	0.000223335
B4GALT6	ENSG00000118276	-2.55339	2.78708	21.2617	4.01e-06	0.000228767
TLE3	ENSG00000140332	0.679198	7.07355	21.1271	4.3e-06	0.000243431
PHLDB2	ENSG00000144824	-0.999037	5.5454	21.1194	4.32e-06	0.000243431
BNC2	ENSG00000173068	-0.887089	6.10264	21.0789	4.41e-06	0.000247137
SH2D1B	ENSG00000198574	-0.692558	6.87343	21.0193	4.55e-06	0.000253429
HOPX	ENSG00000171476	-0.915678	6.06227	20.9852	4.63e-06	0.00025645
CD6	ENSG00000013725	0.962161	6.32914	20.8982	4.84e-06	0.000265236
KLF2	ENSG00000127528	0.796575	8.80364	20.9087	4.82e-06	0.000265236
ZBED4	ENSG00000100426	-0.874979	6.87658	20.7699	5.18e-06	0.000281954
LPGAT1	ENSG00000123684	-0.533899	7.23438	20.7544	5.22e-06	0.000282607
LAT2	ENSG00000086730	-1.44823	5.7209	20.6155	5.61e-06	0.000301908
TENT5C	ENSG00000183508	-0.896863	8.73224	20.6059	5.64e-06	0.000301908
PTGDS	ENSG00000107317	-1.98405	4.58269	20.5106	5.93e-06	0.000315514
PAFAH2	ENSG00000158006	-0.884062	6.08155	20.3541	6.44e-06	0.000340471
SPECC1	ENSG00000128487	-0.980913	5.10583	20.0481	7.55e-06	0.00039728
PDCD1	ENSG00000188389	2.26216	4.28128	20.0356	7.6e-06	0.000397648
GRK3	ENSG00000100077	1.7312	4.93232	19.9569	7.92e-06	0.000412051
TNIK	ENSG00000154310	-0.459227	8.17858	19.9391	7.99e-06	0.000413609
H1FX	ENSG00000184897	0.772036	6.60219	19.9207	8.07e-06	0.000413675
GPRIN3	ENSG00000185477	-0.752876	7.90679	19.9178	8.08e-06	0.000413675
ZNF831	ENSG00000124203	-0.78804	6.62445	19.8814	8.24e-06	0.000419339
BMF	ENSG00000104081	0.997506	4.12742	19.8596	8.33e-06	0.00042186
ARNTL	ENSG00000133794	-0.653906	6.15328	19.6556	9.27e-06	0.00046684
TPD52	ENSG00000076554	-1.66563	3.31593	19.6425	9.34e-06	0.000467548
AUTS2	ENSG00000158321	-1.33034	8.76783	19.5278	9.91e-06	0.00049382
HSPA1A	ENSG00000204389	0.979413	6.12063	19.4226	1.05e-05	0.000519035
IRAK3	ENSG00000090376	1.80092	4.49578	19.3644	1.08e-05	0.000532285
TRIM8	ENSG00000171206	0.704764	6.5264	19.2807	1.13e-05	0.000553205
TM6SF1	ENSG00000136404	-1.60489	2.36487	19.0778	1.25e-05	0.000612048
TNFAIP2	ENSG00000185215	2.80345	5.55941	19.0304	1.29e-05	0.000624189
FRY	ENSG00000073910	-0.902924	5.11902	18.967	1.33e-05	0.000641963
SERPINA1	ENSG00000197249	3.48341	7.59632	18.9265	1.36e-05	0.00065238
TKT	ENSG00000163931	0.788885	6.76034	18.7095	1.52e-05	0.000727257
CD3G	ENSG00000160654	1.49597	5.85944	18.6867	1.54e-05	0.000732251
MAP3K8	ENSG00000107968	-0.832183	7.64853	18.6758	1.55e-05	0.000732742
ABCD2	ENSG00000173208	1.19379	3.36647	18.5679	1.64e-05	0.00077152
ZNF516	ENSG00000101493	-2.13326	4.36764	18.5453	1.66e-05	0.000772929
GOLGA8B	ENSG00000215252	-0.647981	7.37957	18.5527	1.65e-05	0.000772929
STAT4	ENSG00000138378	-0.494894	7.6903	18.4717	1.72e-05	0.000795481
GZMA	ENSG00000145649	-0.752867	8.06149	18.4773	1.72e-05	0.000795481
TRPS1	ENSG00000104447	0.708594	6.35134	18.4055	1.79e-05	0.000819546
HIRA	ENSG00000100084	-0.685287	6.31784	18.3617	1.83e-05	0.000834525
YWHAH	ENSG00000128245	0.81274	4.72383	18.3256	1.86e-05	0.000846341
BHLHE40	ENSG00000134107	-0.849089	9.64903	18.0889	2.11e-05	0.000952263
HSPA6	ENSG00000173110	0.835273	5.87922	18.0826	2.12e-05	0.000952263
MEFV	ENSG00000103313	1.4705	3.93619	18.0361	2.17e-05	0.000971155
TPST2	ENSG00000128294	-0.881812	6.03922	17.9785	2.23e-05	0.000991368
LIMD1	ENSG00000144791	0.561478	6.89429	17.9697	2.24e-05	0.000991368
PRKX	ENSG00000183943	-0.606399	7.49369	17.982	2.23e-05	0.000991368
KRT73	ENSG00000186049	-2.07255	4.46837	17.9247	2.3e-05	0.00101034
ZNF250	ENSG00000196150	-0.884154	4.58552	17.8358	2.41e-05	0.0010537
PIP4K2A	ENSG00000150867	-0.591782	8.43181	17.723	2.56e-05	0.0011129
DNAJB1	ENSG00000132002	0.574683	8.2936	17.6019	2.72e-05	0.00118054
PCDH1	ENSG00000156453	-1.61481	4.24378	17.5761	2.76e-05	0.00119118
LPCAT1	ENSG00000153395	-0.537784	7.96236	17.5565	2.79e-05	0.00119795
KRT72	ENSG00000170486	-2.9727	3.95993	17.5426	2.81e-05	0.00120123
LY9	ENSG00000122224	-1.56447	3.50454	17.5135	2.85e-05	0.00121422
AKR1C3	ENSG00000196139	-2.26569	2.86244	17.4989	2.87e-05	0.00121806
SPTBN5	ENSG00000137877	-1.18516	4.28808	17.4386	2.97e-05	0.00125166
DNAJB9	ENSG00000128590	-0.816608	4.87844	17.3515	3.11e-05	0.0013045
HSH2D	ENSG00000196684	-0.65953	7.16488	17.1694	3.42e-05	0.00142924
TTN	ENSG00000155657	1.04322	8.74141	17.1582	3.44e-05	0.0014313
RAP2A	ENSG00000125249	0.670011	6.15652	17.1283	3.49e-05	0.00144764
LRIG1	ENSG00000144749	-1.351	3.91809	17.0905	3.56e-05	0.00147016
RGS10	ENSG00000148908	1.05659	4.3879	16.9348	3.87e-05	0.00158883
ZMYND8	ENSG00000101040	-0.67423	7.07133	16.8608	4.02e-05	0.00164481
CD84	ENSG00000066294	0.765479	6.47788	16.8363	4.07e-05	0.00165895
COTL1	ENSG00000103187	1.28006	7.98557	16.8135	4.12e-05	0.00167172
GRAMD1B	ENSG00000023171	-1.14342	4.19843	16.7692	4.22e-05	0.0016965
FOXO1	ENSG00000150907	-0.627634	5.93419	16.7722	4.21e-05	0.0016965
LTBP3	ENSG00000168056	-0.796313	5.74052	16.669	4.45e-05	0.00178082
RNF126	ENSG00000070423	0.557199	5.7097	16.635	4.53e-05	0.00180534
IL2RB	ENSG00000100385	-0.667767	10.0495	16.5052	4.85e-05	0.00191693
IKZF3	ENSG00000161405	0.555578	8.1338	16.5106	4.84e-05	0.00191693
ACTA2	ENSG00000107796	1.47986	3.22933	16.4482	5e-05	0.00196716
RNASET2	ENSG00000026297	0.634633	5.22041	16.3624	5.23e-05	0.00204964
MID1IP1	ENSG00000165175	1.25405	3.7132	16.3247	5.34e-05	0.00208211
CST7	ENSG00000077984	-0.474165	8.85065	16.267	5.5e-05	0.00213756
APOBR	ENSG00000184730	-0.497617	7.41872	16.2359	5.59e-05	0.00216394
PIEZO1	ENSG00000103335	0.437027	8.07334	16.1541	5.84e-05	0.00225008
SOS2	ENSG00000100485	-0.540373	6.52343	16.065	6.12e-05	0.00233931
GCSAM	ENSG00000174500	1.62433	3.18645	16.0689	6.11e-05	0.00233931
FBXW5	ENSG00000159069	0.546443	7.08658	16.0474	6.18e-05	0.00235148
DHRS3	ENSG00000162496	-0.857988	5.04516	15.9972	6.34e-05	0.00240488
CCSER2	ENSG00000107771	-0.494375	7.63896	15.9536	6.49e-05	0.00244673
GUCY1A1	ENSG00000164116	-1.60526	2.66683	15.9493	6.51e-05	0.00244673
RASSF3	ENSG00000153179	-0.652233	6.05776	15.8616	6.81e-05	0.00255259
GSAP	ENSG00000186088	-0.8549	6.12519	15.8177	6.97e-05	0.00260207
ZBTB10	ENSG00000205189	-0.754681	6.52284	15.7774	7.12e-05	0.0026475
MYBL1	ENSG00000185697	-0.594533	7.92874	15.7384	7.27e-05	0.002692
CXCR3	ENSG00000186810	-1.62615	2.69438	15.7294	7.31e-05	0.00269411
FAM214B	ENSG00000005238	0.673678	4.91493	15.7056	7.4e-05	0.00271507
YAF2	ENSG00000015153	-0.593751	6.24775	15.6999	7.42e-05	0.00271507
GPRASP1	ENSG00000198932	-1.07878	4.37769	15.6411	7.66e-05	0.00277908
TMEM184B	ENSG00000198792	-0.806572	5.74117	15.499	8.26e-05	0.00298455
NFKBIA	ENSG00000100906	-0.843617	9.05752	15.4776	8.35e-05	0.00300683
CPPED1	ENSG00000103381	1.18399	4.96856	15.4406	8.51e-05	0.00305456
COLGALT2	ENSG00000198756	-1.77308	3.58208	15.3669	8.85e-05	0.00316394
JARID2	ENSG00000008083	-0.48529	7.8413	15.3304	9.03e-05	0.00321341
KSR1	ENSG00000141068	-0.584194	5.98257	15.2666	9.34e-05	0.00331111
OTULINL	ENSG00000145569	-0.714032	6.09563	15.2302	9.52e-05	0.00336288
KLRG1	ENSG00000139187	-1.48841	3.71272	15.173	9.81e-05	0.00345332
FKBP11	ENSG00000134285	-0.849989	5.23161	15.0951	0.000102229	0.00358529
MTERF2	ENSG00000120832	-0.773204	4.55346	15.0796	0.00010307	0.00360129
CORO1C	ENSG00000110880	0.61151	5.15579	15.0441	0.000105026	0.00365598
PPP1R18	ENSG00000146112	0.466019	7.75959	14.9991	0.000107564	0.00373049
CDH23	ENSG00000107736	1.97365	4.81154	14.8259	0.000117904	0.00407003
CPD	ENSG00000108582	-0.754729	6.88869	14.8208	0.000118224	0.00407003
PDE4B	ENSG00000184588	-1.26765	6.21207	14.8081	0.000119026	0.00408263
GALNT3	ENSG00000115339	-0.7969	5.62816	14.7601	0.000122094	0.0041574
COLQ	ENSG00000206561	-1.38097	3.44562	14.7645	0.000121809	0.0041574
KDM1B	ENSG00000165097	0.916638	4.74947	14.7499	0.000122757	0.00416483
YPEL1	ENSG00000100027	-0.92511	6.14275	14.7418	0.000123281	0.00416753
STT3B	ENSG00000163527	-0.532489	6.52876	14.7197	0.000124739	0.00420164
RELL1	ENSG00000181826	-1.09417	4.27521	14.6931	0.000126508	0.00424596
HELZ	ENSG00000198265	-0.457564	8.76227	14.5866	0.000133863	0.00447677
LTB4R	ENSG00000213903	-0.786916	5.16554	14.533	0.000137723	0.00458945
YPEL2	ENSG00000175155	0.813842	5.63437	14.3349	0.000152999	0.00508045
L3MBTL4	ENSG00000154655	-1.20839	3.65413	14.3012	0.000155764	0.00515396
TENT4B	ENSG00000121274	-0.550944	7.31022	14.2518	0.000159911	0.00522607
MGAT5	ENSG00000152127	-0.510812	5.72725	14.2516	0.000159921	0.00522607
GNAQ	ENSG00000156052	-0.997788	4.6706	14.2587	0.000159319	0.00522607
H2AFJ	ENSG00000246705	-0.642412	4.97341	14.2487	0.000160175	0.00522607
ID1	ENSG00000125968	-1.85499	2.91933	14.185	0.000165687	0.00538713
BIN3	ENSG00000147439	0.651649	5.26302	14.1488	0.000168905	0.00547276
UBE2Q2	ENSG00000140367	-0.553109	5.72499	14.0363	0.000179312	0.00578994
LILRB1	ENSG00000104972	1.21421	6.37552	13.9549	0.000187252	0.0060049
EHD1	ENSG00000110047	0.412332	8.10639	13.956	0.00018714	0.0060049
BTG2	ENSG00000159388	-0.560887	8.94783	13.9313	0.000189613	0.00605985
KRAS	ENSG00000133703	0.576334	6.42317	13.8945	0.000193362	0.00615865
GK	ENSG00000198814	-2.37377	3.07077	13.8652	0.000196402	0.00623426
MEF2C	ENSG00000081189	1.1245	4.78252	13.8562	0.00019734	0.00624288
SPI1	ENSG00000066336	2.65014	6.09157	13.7942	0.000203961	0.00643059
IL7R	ENSG00000168685	-1.42486	3.56078	13.7584	0.000207887	0.00653241
MADD	ENSG00000110514	-0.437866	8.49394	13.72	0.000212183	0.0066451
LANCL2	ENSG00000132434	0.756488	4.54407	13.7122	0.000213065	0.00665048
ZFP36L2	ENSG00000152518	-0.486905	8.8267	13.7028	0.00021414	0.00666181
ARHGEF10	ENSG00000104728	-1.98734	3.11955	13.6706	0.00021784	0.0067322
RALGDS	ENSG00000160271	0.442267	8.20215	13.6765	0.000217153	0.0067322
ADGRL1	ENSG00000072071	-1.04238	5.50877	13.5667	0.000230238	0.00709192
SLC38A2	ENSG00000134294	-0.574318	7.03398	13.5519	0.000232054	0.00712443
DUSP10	ENSG00000143507	-0.624718	6.87837	13.5248	0.000235429	0.00720443
NCK2	ENSG00000071051	-0.745299	4.93154	13.5039	0.000238065	0.00726138
ICAM1	ENSG00000090339	-0.81031	6.23499	13.4907	0.000239751	0.00728907
PLXNA4	ENSG00000221866	-1.10186	5.73535	13.4818	0.000240887	0.00729988
IFRD1	ENSG00000006652	-0.944843	6.90292	13.4432	0.000245896	0.00742764
HLA-DPA1	ENSG00000231389	0.554925	6.69541	13.4177	0.000249259	0.00750501
DLL1	ENSG00000198719	-1.92627	2.94476	13.3359	0.000260369	0.00781441
NCR3LG1	ENSG00000188211	-0.844708	4.80597	13.2931	0.000266387	0.00796948
SLC35D1	ENSG00000116704	-0.698454	5.10367	13.252	0.00027229	0.00812014
C5AR1	ENSG00000197405	2.66688	5.91313	13.2271	0.000275932	0.00820261
FAM49A	ENSG00000197872	0.626566	5.69446	13.1609	0.000285855	0.00847072
EHBP1L1	ENSG00000173442	0.426885	8.14466	13.1545	0.000286835	0.00847293
TRIM44	ENSG00000166326	-0.473766	6.84961	13.1044	0.0002946	0.00867494
INPP4A	ENSG00000040933	-0.428772	8.00521	13.0969	0.000295777	0.00868232
ZBTB7A	ENSG00000178951	0.372151	8.4644	13.0496	0.000303356	0.00887696
MAP4K1	ENSG00000104814	0.433998	7.17808	13.0207	0.000308074	0.00898694
DGKH	ENSG00000102780	1.06659	4.89246	12.9654	0.000317307	0.00919895
RUNX1	ENSG00000159216	0.436707	7.44331	12.9657	0.000317257	0.00919895
LITAF	ENSG00000189067	-0.407202	8.66354	12.9374	0.000322087	0.00930872
JMY	ENSG00000152409	-0.40522	7.67356	12.9294	0.000323461	0.00931965
RASSF4	ENSG00000107551	-0.987867	5.32167	12.9152	0.000325923	0.00936179
AGAP1	ENSG00000157985	-2.80226	3.96633	12.8742	0.000333148	0.0095164
PELI1	ENSG00000197329	0.670743	5.79034	12.8674	0.000334354	0.0095164
TOX	ENSG00000198846	0.523141	7.65594	12.8689	0.000334097	0.0095164
SCIMP	ENSG00000161929	0.99112	3.95291	12.8587	0.000335911	0.00953171
ZNF469	ENSG00000225614	-0.869589	4.38199	12.8281	0.000341452	0.00965969
CALHM2	ENSG00000138172	0.853122	4.20034	12.7644	0.000353275	0.00996405
PRKD3	ENSG00000115825	-0.478079	6.17983	12.7445	0.000357061	0.0100105
S100A6	ENSG00000197956	0.450043	7.49458	12.7478	0.000356428	0.0100105
INF2	ENSG00000203485	-1.21993	3.27318	12.7147	0.000362784	0.0101406
NIN	ENSG00000100503	0.430418	9.0257	12.665	0.000372567	0.0103831
BZW1	ENSG00000082153	-0.433397	7.80315	12.6357	0.000378449	0.0104846
BTG1	ENSG00000133639	-0.468044	8.82906	12.6407	0.000377446	0.0104846
BCL11B	ENSG00000127152	0.54089	6.91927	12.6135	0.000382975	0.0105787
RGS1	ENSG00000090104	-0.569534	8.20782	12.5513	0.000395923	0.0108874
PDE5A	ENSG00000138735	1.64015	3.18172	12.5487	0.000396478	0.0108874
JAK1	ENSG00000162434	-0.489484	9.7486	12.525	0.000401539	0.0109621
PRF1	ENSG00000180644	-0.621916	10.5438	12.5274	0.000401017	0.0109621
MAP7D1	ENSG00000116871	0.378053	8.22392	12.5174	0.000403171	0.0109747
B3GNT2	ENSG00000170340	-0.693732	5.41772	12.4835	0.000410564	0.0111436
SLC22A15	ENSG00000163393	-1.17522	3.36101	12.4575	0.000416317	0.011267
SKAP1	ENSG00000141293	-0.505405	7.55649	12.4202	0.000424714	0.0114612
PDK1	ENSG00000152256	-0.814874	4.72216	12.4062	0.000427912	0.0115143
IMPDH1	ENSG00000106348	0.592738	6.15451	12.3906	0.000431508	0.0115778
KLF4	ENSG00000136826	1.85771	6.7682	12.3657	0.000437305	0.0116998
IGF2BP2	ENSG00000073792	-1.14403	5.17115	12.3327	0.000445083	0.0118616
KLRC4	ENSG00000183542	0.590171	6.09959	12.3294	0.000445885	0.0118616
JADE1	ENSG00000077684	-0.430304	6.93445	12.3024	0.000452386	0.0119762
LEPROTL1	ENSG00000104660	-0.533801	6.15091	12.3008	0.000452754	0.0119762
HIC2	ENSG00000169635	-0.598678	4.69198	12.2688	0.000460588	0.0121491
TRAF1	ENSG00000056558	0.535965	7.75647	12.2329	0.000469537	0.0123504
C20orf194	ENSG00000088854	-0.975609	3.93171	12.1851	0.000481732	0.0126357
SH2D3C	ENSG00000095370	0.564192	6.15454	12.138	0.000494037	0.0129019
SYTL2	ENSG00000137501	-0.917129	7.10738	12.1358	0.000494638	0.0129019
ID2	ENSG00000115738	-0.795151	7.45481	12.0849	0.000508325	0.0132221
FCGR3B	ENSG00000162747	2.03405	5.03769	12.0718	0.000511893	0.0132556
PTPN2	ENSG00000175354	-0.475222	7.02171	12.0698	0.000512443	0.0132556
LCP2	ENSG00000043462	0.391894	8.73104	12.06	0.000515149	0.0132889
MPZL3	ENSG00000160588	-0.863586	3.31897	12.0333	0.00052258	0.0134435
PLXND1	ENSG00000004399	-1.10394	6.63649	12.0193	0.00052652	0.0135078
TESPA1	ENSG00000135426	-0.625204	5.51217	12.0057	0.000530381	0.0135696
RAB12	ENSG00000206418	0.579071	5.29201	11.955	0.000545016	0.0139061
PHACTR2	ENSG00000112419	-0.579483	6.01929	11.9337	0.000551283	0.0140278
NCOR2	ENSG00000196498	0.452371	9.27789	11.9229	0.000554468	0.0140706
CD38	ENSG00000004468	-0.537561	7.47591	11.9002	0.000561284	0.014205
MTSS1	ENSG00000170873	0.6782	8.41371	11.8698	0.000570508	0.0143996
IER3	ENSG00000137331	-1.06729	3.87656	11.8106	0.000588957	0.0148253
TMED10	ENSG00000170348	-0.428821	6.90548	11.7818	0.000598112	0.0150153
C4orf33	ENSG00000151470	-0.94542	3.50817	11.7723	0.000601185	0.0150521
ZNF844	ENSG00000223547	-0.703953	4.23888	11.7467	0.000609498	0.0152196
SMAD3	ENSG00000166949	-0.482292	6.58459	11.7144	0.000620172	0.0154449
NCSTN	ENSG00000162736	-0.482828	5.55049	11.6969	0.000626049	0.0155499
APOBEC3G	ENSG00000239713	-0.650761	6.75534	11.6626	0.000637708	0.0157976
RABGAP1L	ENSG00000152061	0.37902	8.67945	11.6405	0.000645317	0.0159439
HAGH	ENSG00000063854	0.642317	4.82077	11.6263	0.000650271	0.015994
ITGB7	ENSG00000139626	-0.472896	7.19916	11.6249	0.000650761	0.015994
CALU	ENSG00000128595	-0.562441	4.92229	11.6157	0.000653969	0.0160308
THEMIS2	ENSG00000130775	-0.835237	7.90018	11.6105	0.000655788	0.0160334
IER5L	ENSG00000188483	0.988749	3.94588	11.5933	0.000661913	0.016141
DAPK1	ENSG00000196730	1.25628	5.95046	11.4469	0.00071612	0.0174175
CDK17	ENSG00000059758	-0.428591	7.68407	11.3135	0.000769467	0.0186666
OSBPL3	ENSG00000070882	-0.556378	6.43969	11.2661	0.000789347	0.0190993
STAM	ENSG00000136738	-0.565381	5.1713	11.1729	0.000830005	0.0199799
AHI1	ENSG00000135541	-0.692647	4.67284	11.1386	0.000845514	0.0202491
TNF	ENSG00000232810	-1.48357	4.23697	11.1398	0.000844958	0.0202491
PDE7A	ENSG00000205268	-0.660313	6.12529	11.112	0.000857705	0.0204887
CTSS	ENSG00000163131	0.640489	7.91235	11.1032	0.000861783	0.0205337
TIPARP	ENSG00000163659	-0.471774	7.69186	11.0696	0.000877541	0.0208561
TANK	ENSG00000136560	0.532042	6.04385	11.0642	0.000880091	0.0208637
BRPF3	ENSG00000096070	-0.512741	6.48704	11.0471	0.000888282	0.0210047
GPR174	ENSG00000147138	0.759945	5.12323	10.9788	0.000921618	0.0217381
CD300E	ENSG00000186407	2.44399	6.72645	10.9324	0.00094499	0.0222334
KRT86	ENSG00000170442	-1.14772	3.75186	10.9194	0.00095164	0.0222779
DUSP8	ENSG00000184545	0.671846	5.16693	10.9236	0.000949467	0.0222779
TMEM71	ENSG00000165071	-0.669618	4.45253	10.8955	0.000963968	0.0225102
SMAD7	ENSG00000101665	-0.432379	7.66966	10.8828	0.00097063	0.0226094
CST3	ENSG00000101439	1.22125	4.19855	10.8528	0.000986468	0.0229067
PYHIN1	ENSG00000163564	-0.371572	7.86341	10.8494	0.000988284	0.0229067
CCNH	ENSG00000134480	-0.490225	6.78091	10.7988	0.00101564	0.0234826
SH3BP5	ENSG00000131370	-0.536417	6.49738	10.7799	0.00102607	0.0236652
TRANK1	ENSG00000168016	-0.338131	7.92381	10.7705	0.00103129	0.0237272
TCF7L2	ENSG00000148737	1.54909	5.95846	10.7511	0.00104215	0.0239185
DENND11	ENSG00000257093	-0.508208	6.54509	10.7455	0.00104534	0.0239329
HMG20A	ENSG00000140382	-0.545102	5.37886	10.7333	0.00105224	0.0240322
HAVCR2	ENSG00000135077	-0.637399	6.85059	10.7149	0.00106278	0.0240966
RAB11FIP5	ENSG00000135631	0.724162	4.91514	10.7196	0.00106008	0.0240966
LRCH1	ENSG00000136141	-0.515546	5.7393	10.7169	0.00106163	0.0240966
THBS1	ENSG00000137801	-1.30887	5.52331	10.6989	0.00107201	0.0242472
FOS	ENSG00000170345	-0.648043	10.8244	10.6776	0.00108443	0.0244689
EXOSC1	ENSG00000171311	0.900921	2.92982	10.6526	0.00109915	0.0247415
MYLIP	ENSG00000007944	-0.625054	7.14552	10.6339	0.00111034	0.0249067
ZEB1	ENSG00000148516	-0.705297	5.18254	10.6314	0.00111181	0.0249067
UCK2	ENSG00000143179	-1.00908	2.66114	10.6167	0.0011207	0.0250459
CNOT2	ENSG00000111596	-0.599696	7.93181	10.5651	0.00115243	0.0256937
ERC1	ENSG00000082805	-0.499659	6.638	10.5579	0.0011569	0.025732
NAGA	ENSG00000198951	0.819689	4.37191	10.5534	0.00115976	0.0257347
OBSCN	ENSG00000154358	-0.713549	6.22305	10.5349	0.00117141	0.0259316
ACAA2	ENSG00000167315	-0.57431	4.9909	10.5264	0.0011768	0.0259895
AJM1	ENSG00000232434	0.667408	4.48691	10.5094	0.00118768	0.0261682
RIMKLB	ENSG00000166532	-1.16633	3.29056	10.4998	0.00119387	0.0262427
ZNF26	ENSG00000198393	-0.553883	5.71078	10.4827	0.00120498	0.0264248
CEP126	ENSG00000110318	-0.951752	4.24841	10.4713	0.00121247	0.0265269
NECTIN1	ENSG00000110400	1.14439	6.14671	10.4613	0.00121902	0.0265485
RASA2	ENSG00000155903	-0.378059	7.34533	10.4611	0.00121912	0.0265485
ZBTB21	ENSG00000173276	-0.487392	6.46087	10.4544	0.00122356	0.0265832
CRIP1	ENSG00000213145	0.599112	6.81135	10.4088	0.00125414	0.0271847
ZNF331	ENSG00000130844	-0.661945	8.96033	10.3837	0.00127135	0.0272995
STK26	ENSG00000134602	-0.422246	6.86486	10.3787	0.00127477	0.0272995
STARD9	ENSG00000159433	-0.442852	7.00248	10.3756	0.00127693	0.0272995
ITGAM	ENSG00000169896	-0.587437	8.90828	10.3762	0.00127652	0.0272995
TMEM64	ENSG00000180694	-0.830006	3.52126	10.3852	0.00127033	0.0272995
ZNF808	ENSG00000198482	-0.619416	5.30444	10.3947	0.00126376	0.0272995
RASGEF1A	ENSG00000198915	0.735806	4.68359	10.3588	0.00128862	0.0274866
CLIP2	ENSG00000106665	0.550434	5.2946	10.3408	0.0013012	0.027692
CRAMP1	ENSG00000007545	-0.580148	6.76381	10.3115	0.00132202	0.0280711
DERL1	ENSG00000136986	-0.4441	6.30159	10.2895	0.00133793	0.0283447
TP53I11	ENSG00000175274	0.704194	5.51829	10.2596	0.00135974	0.0287418
FOSL2	ENSG00000075426	-0.66321	10.6428	10.2373	0.00137626	0.028775
FGFR1	ENSG00000077782	-1.51093	3.12503	10.2364	0.00137696	0.028775
RFX1	ENSG00000132005	0.592062	4.46429	10.2327	0.00137975	0.028775
DYSF	ENSG00000135636	0.6535	5.17867	10.2457	0.00137004	0.028775
SCRN1	ENSG00000136193	-1.29186	4.87637	10.2377	0.001376	0.028775
ALDOA	ENSG00000149925	0.324379	8.40077	10.2336	0.00137905	0.028775
TYROBP	ENSG00000011600	-0.60201	7.362	10.2198	0.00138942	0.0289124
CFAP20	ENSG00000070761	0.575705	5.10467	10.1935	0.00140937	0.0292537
MBD2	ENSG00000134046	0.367193	7.84474	10.19	0.00141208	0.0292537
RTL6	ENSG00000188636	-0.47971	6.07197	10.1652	0.0014312	0.0295845
DOCK9	ENSG00000088387	-0.466863	5.9484	10.1565	0.00143795	0.0296586
KIAA0930	ENSG00000100364	0.468685	6.52432	10.1264	0.00146159	0.0300572
CRYBG1	ENSG00000112297	-1.03107	6.25075	10.1238	0.0014637	0.0300572
RNF125	ENSG00000101695	-0.413656	8.10252	10.0773	0.00150105	0.0307567
RGPD6	ENSG00000183054	-0.754569	6.9776	10.0652	0.00151096	0.0308923
CCDC88A	ENSG00000115355	0.589365	5.57409	10.0475	0.00152557	0.0311229
CYTH2	ENSG00000105443	0.569698	5.35882	10.0411	0.00153089	0.0311636
ZNF627	ENSG00000198551	-0.886749	3.18982	10.0266	0.00154295	0.0313161
HLA-DRA	ENSG00000204287	0.913198	5.78817	10.0241	0.00154507	0.0313161
PDE1B	ENSG00000123360	0.674652	3.80336	10.0171	0.00155093	0.0313669
PPM1M	ENSG00000164088	0.536218	6.09212	10.0046	0.00156152	0.0313954
EMB	ENSG00000170571	-0.521042	7.33058	10.0035	0.00156239	0.0313954
CEP63	ENSG00000182923	-0.573066	5.22353	10.0095	0.00155734	0.0313954
NHSL2	ENSG00000204131	-0.94531	3.96491	9.95564	0.00160357	0.0321539
CHD1	ENSG00000153922	-0.524849	8.92851	9.94462	0.00161321	0.0322779
PLEKHO2	ENSG00000241839	0.616275	6.83229	9.93082	0.00162534	0.0324514
MCOLN2	ENSG00000153898	0.854748	4.84849	9.91753	0.00163712	0.032617
TMIGD2	ENSG00000167664	-1.82435	4.03143	9.8747	0.00167567	0.0333142
MCFD2	ENSG00000180398	-0.475678	5.2177	9.79194	0.00175278	0.0347734
CCND3	ENSG00000112576	-0.425801	7.04034	9.75381	0.00178952	0.0354272
ATG4D	ENSG00000130734	0.485679	5.28508	9.74481	0.0017983	0.0355259
OAS3	ENSG00000111331	0.634128	5.98685	9.69038	0.00185235	0.0364399
THEM4	ENSG00000159445	-1.90261	2.36726	9.69195	0.00185077	0.0364399
SLC6A6	ENSG00000131389	0.403796	6.84572	9.68459	0.0018582	0.0364783
PLP2	ENSG00000102007	-0.664542	4.43227	9.64539	0.00189827	0.0371871
ITM2A	ENSG00000078596	0.708608	4.82267	9.59299	0.00195322	0.038087
TLE4	ENSG00000106829	-0.403272	6.80688	9.58799	0.00195854	0.038087
AKT3	ENSG00000117020	-0.646528	6.10619	9.59595	0.00195007	0.038087
BAZ2B	ENSG00000123636	-0.423648	7.61665	9.58199	0.00196495	0.038087
ZC3H12A	ENSG00000163874	-0.540114	7.01826	9.57857	0.00196861	0.038087
BCL2L2-PABPN1	ENSG00000258643	-1.1863	2.85074	9.58603	0.00196063	0.038087
C12orf65	ENSG00000130921	-0.595645	5.09752	9.56192	0.00198655	0.0383547
ENSG00000268861	ENSG00000268861	-0.557436	5.3648	9.53417	0.00201682	0.038859
YES1	ENSG00000176105	-0.520569	7.15308	9.52462	0.00202733	0.0389815
ZNF211	ENSG00000121417	-0.549513	4.70641	9.50586	0.00204816	0.0393013
CTNNBIP1	ENSG00000178585	-0.870254	3.73278	9.49602	0.00205918	0.0394318
TNRC6C	ENSG00000078687	-0.352809	7.45232	9.48268	0.0020742	0.0396384
NIP7	ENSG00000132603	0.518341	4.88263	9.47371	0.00208438	0.0397518
CYCS	ENSG00000172115	-0.399794	6.65102	9.4616	0.00209818	0.0399337
TMEM123	ENSG00000152558	-0.539222	6.31691	9.43037	0.00213421	0.0405371
RREB1	ENSG00000124782	-0.428492	7.03507	9.42269	0.00214317	0.0406249
VPS35	ENSG00000069329	0.444886	5.65844	9.41315	0.00215434	0.0406424
SNRK	ENSG00000163788	-0.318313	8.40107	9.41516	0.00215199	0.0406424
SNTB1	ENSG00000172164	-0.479021	6.32143	9.41079	0.00215712	0.0406424
DHX33	ENSG00000005100	-0.840893	3.82654	9.37606	0.00219838	0.041269
MUC4	ENSG00000145113	-1.21901	2.72498	9.37538	0.00219919	0.041269
CREM	ENSG00000095794	-0.528306	6.9679	9.34001	0.00224204	0.041989
NASP	ENSG00000132780	-0.469563	7.33266	9.31875	0.00226821	0.0423098
TRPM2	ENSG00000142185	-1.5905	5.28672	9.31965	0.0022671	0.0423098
PLCL2	ENSG00000154822	-0.444675	7.21706	9.27997	0.00231673	0.0431289
S100A11	ENSG00000163191	0.597523	7.4247	9.27568	0.00232216	0.0431442
ABHD15	ENSG00000168792	-0.485628	5.71031	9.25997	0.00234216	0.0433439
GNB2	ENSG00000172354	0.431974	6.321	9.26272	0.00233865	0.0433439
AMD1	ENSG00000123505	-0.447151	7.21818	9.23356	0.0023762	0.0438585
CLP1	ENSG00000172409	0.631289	3.65952	9.23114	0.00237934	0.0438585
USP36	ENSG00000055483	-0.490435	8.84925	9.22673	0.00238507	0.0438779
LAG3	ENSG00000089692	0.703985	5.92341	9.21966	0.0023943	0.0438781
CMTM7	ENSG00000153551	0.812837	3.84865	9.21954	0.00239446	0.0438781
MAP1S	ENSG00000130479	0.551095	4.69844	9.20436	0.0024144	0.0441571
OSTF1	ENSG00000134996	-0.560889	5.75782	9.19474	0.00242711	0.0443031
SERBP1	ENSG00000142864	-0.33267	8.4034	9.18749	0.00243674	0.0443923
SAT1	ENSG00000130066	0.686409	8.63376	9.14071	0.00249984	0.0454533
PITPNM1	ENSG00000110697	0.388306	6.79713	9.1368	0.00250519	0.0454625
JUN	ENSG00000177606	-0.638838	10.2604	9.10161	0.00255384	0.0462556
PTMS	ENSG00000159335	0.781734	5.77391	9.0914	0.00256815	0.046425
GORASP1	ENSG00000114745	0.824629	3.02582	9.0827	0.00258038	0.0465105
TMPO	ENSG00000120802	0.409467	6.82563	9.07747	0.00258778	0.0465105
SLC25A29	ENSG00000197119	1.40497	3.12924	9.07918	0.00258537	0.0465105
SLC2A1	ENSG00000117394	0.407644	6.13577	9.05504	0.00261972	0.0469075
NMT2	ENSG00000152465	-0.575972	5.02861	9.05492	0.00261989	0.0469075
PSTK	ENSG00000179988	-1.00066	2.90813	9.05111	0.00262535	0.0469156
PLAUR	ENSG00000011422	1.6227	5.31942	9.02608	0.00266154	0.0473815
OTULIN	ENSG00000154124	-0.635046	7.24164	9.0289	0.00265744	0.0473815
GADD45B	ENSG00000099860	-0.507268	7.52143	8.99332	0.00270968	0.0478073
PPP4R1L	ENSG00000124224	-0.896067	2.80088	8.99675	0.00270461	0.0478073
MED20	ENSG00000124641	-1.08681	2.76061	9.00356	0.00269455	0.0478073
CCDC141	ENSG00000163492	0.885384	5.25932	8.99556	0.00270636	0.0478073
KIR3DL2	ENSG00000240403	0.493659	7.32417	8.99244	0.00271099	0.0478073
TMEM170B	ENSG00000205269	0.889744	3.61301	8.98585	0.00272079	0.0478899
RAB8B	ENSG00000166128	-0.42391	8.09229	8.97122	0.00274265	0.0481842
CBLB	ENSG00000114423	-0.393598	8.17333	8.95038	0.00277412	0.0485549
NAB1	ENSG00000138386	0.575589	5.85057	8.95204	0.0027716	0.0485549
NAMPT	ENSG00000105835	0.850036	7.83018	8.94187	0.00278707	0.0486906
CEBPD	ENSG00000221869	-0.972883	3.79238	8.92346	0.0028153	0.0490921
CHD7	ENSG00000171316	-0.494743	6.8964	8.91971	0.00282109	0.0491017
ARHGAP10	ENSG00000071205	-0.99923	4.29498	8.8888	0.00286925	0.0498472
